# Supplementary material for: Bioassay-Guided Phytochemical Investigation of Vietnamese Vitex rotundifolia Leaves and the Liverwort Ptychanthus striatus as Sources of SARS-CoV-2 Main Protease Inhibitors
Source: Molecules. 2026 Jun 8;31(12):2009. doi: 10.3390/molecules31122009 (PMC13305993; doi:10.3390/molecules31122009)
Supplement: Supplementary file 1 [file molecules-31-02009-s001.zip]

Archive with 1 entries (1 files):
- molecules-4336482-supplementary.pdf
